# Supplementary material for: Motor Assessment Timed Test (MATT): A New Timed Test to Assess Functional Mobility in Parkinson’s Disease Patients
Source: J Clin Med. 2025 Jan 9;14(2):361. doi: 10.3390/jcm14020361 (PMC11765943; doi:10.3390/jcm14020361)
Supplement: Supplementary file 1 [file jcm-14-00361-s001.zip]

Archive with 9 entries (9 files):
- Supplemental material S1.pdf
- Supplemental material S2.pdf
- Supplemental material S3.pdf
- Supplemental material S4.pdf
- Supplemental material S5.pdf
- Supplemental material S6.pdf
- Supplemental material S7.pdf
- Supplemental material S8.pdf
- Supplemental material S9.pdf
